# Supplementary material for: Cerebrospinal Fluid Metabolomics Identified Ongoing Analgesic Medication in Neuropathic Pain Patients
Source: Biomedicines. 2023 Sep 13;11(9):2525. doi: 10.3390/biomedicines11092525 (PMC10526053; doi:10.3390/biomedicines11092525)
Supplement: Supplementary file 1 [file biomedicines-11-02525-s001.zip]

Archive with 1 entries (1 files):
- biomedicines-2500033-supplementary.pdf
